# Supplementary material for: Correlation between histogram-based DCE-MRI parameters and 18F-FDG PET values in oropharyngeal squamous cell carcinoma: Evaluation in primary tumors and metastatic nodes
Source: PLoS One. 2020 Mar 2;15(3):e0229611. doi: 10.1371/journal.pone.0229611 (PMC7051076; doi:10.1371/journal.pone.0229611)
Supplement: S1 Data — (XLSX) [file pone.0229611.s006.xlsx]

## Sheet: Patient&TumorCharacteristics
Patient Number	Gender	Age	cT stage	cN stage	HPV status	p_16	Tumor Site	PT Volume(cm3)	LN Volume(cm3)
1	female	54	T2	N2	pos	pos	T	15.18	1.7		Legend:
2	male	52	T3	N1	pos	pos	BOT	2	33.31		PT = primary tumor
3	male	58	T4a	N2b	neg	neg	BOT	69.5	2.8		LN = lymph node
4	male	55	T4	N2	pos	pos	BOT	6	28.7		T = tongue
5	male	73	T1	N2a	neg	neg	T	too small	55.75		BOT = Base of the tongue
6	male	81	T4	N2	pos	pos	T	25.2	17.4
7	male	55	T4a	N3b	neg	neg	BOT	17.12	8.5
8	male	61	T1	N1	pos	pos	T	too small	23.78
9	male	65	T4	N1	pos	pos	BOT	10.9	2.6
10	female	61	T1	N1	pos	pos	T	1.09	3.39
11	female	56	T3	N2b	neg	neg	BOT	11.67	6
12	male	67	T4	N2	pos	pos	BOT	25.87	2.64
13	male	52	T2	N0	neg	neg	T	4.3	N0
14	male	71	T2	N1	pos	pos	T	15.57	4.68
15	male	75	T4	N2	pos	pos	BOT	27.2	2.7
16	male	66	T4	N2	neg	neg	BOT	8	0.47
17	female	75	T1	N3b	neg	neg	BOT	1.1	7.1
18	male	68	T4	N2	pos	pos	T	8.4	3.67
19	male	58	T4	N1	neg	neg	T	25.7	3.7
20	male	57	T2	N3b	neg	neg	T	9.4	4.2
21	male	60	T4	N1	pos	pos	BOT/T	63.2	1.5
22	male	70	T1	N1	pos	pos	T	too small	15.5
23	male	61	T3	N1	pos	pos	T	38.9	1.1
24	male	51	T3	N3	pos	pos	BOT	7.41	17.46
25	male	76	T4	N1	pos	pos	T	11.3	6.3
26	male	76	T4	N3	pos	pos	BOT	12.33	5.96
27	male	56	T4a	N0	neg	neg	T	23.9	N0
28	male	67	T4a	N3b	neg	neg	BOT	28.37	4.33
29	male	72	T1	N1	pos	pos	T	4.4	21.54
30	male	67	T4	N1	pos	pos	T	24.7	14.8
31	male	80	T2	N2	pos	pos	T	8.74	21.89
32	male	45	T4	N1	pos	pos	BOT	21	5.3
33	female	51	T2	N2b	neg	neg	BOT	5.53	5.46
34	male	69	T4a	N3b	neg	neg	BOT	14.6	50.75
35	male	68	T2	N1	pos	pos	T	6.1	18.5
36	male	56	T4	N2	pos	pos	T	15.99	7.66
37	female	59	T2	N2	pos	pos	T	10	2.4
38	male	68	T4a	N0	neg	neg	T	7.8	N0
39	male	73	T4a	N2b	neg	neg	BOT	47.1	3.22
40	male	51	T4	N2	pos	pos	T	56.9	2
41	male	48	T4	N2	pos	pos	BOT	17.9	20.6
42	male	52	T2	N1	neg	neg	T	0.98	1.4
43	male	71	T4a	N2c	neg	neg	BOT	23.1	1.55
44	male	69	T4a	N2b	neg	neg	T	26.7	5.15
45	male	53	T4	N2	pos	pos	BOT	29.9	20.3
46	male	61	T4	N2	pos	pos	BOT	15.5	13.4
47	male	52	T4a	N3b	neg	neg	BOT	27.61	3.97
48	male	52	T4	N2	pos	pos	T	6.2	12.6
49	female	46	T2	N1	pos	pos	T	4.9	1.01
50	male	59	T3	N1	pos	pos	BOT	6.25	9.15
51	female	72	T2	N1	pos	pos	T	5.95	7.26
52	male	70	T1	N1	pos	pos	BOT	2	20.1

## Sheet: PET DATA
	PRIMARY TUMOR							LYMPH NODE
Patient Number	SUV MAX	SUV PEAK	SUV MEAN	SD	TLG	MTV		SUV MAX	SUV PEAK	SUV MEAN	SD	TLG	MTV
1	28.67	23.39	18.14	4.15	134.15	7.39		10.05	5.43	5.74	1.6	7.2	1.25
2	11.59	7.71	7.23	1.94	13.37	1.85		8.22	6.66	4.77	1.12	110.65	23.17
3	32.55	27.92	19.45	4.01	812.73	41.79		4.84	3.94	3.48	0.55	5.05	1.45
4	16.22	13.23	9.75	2.52	95.94	9.84		12.97	9.75	7.49	1.9	63.28	8.45
5	nan	nan	nan	nan	nan	nan		28.23	21.51	17.41	3.6	365.62	21
6	25.34	20.17	15.29	3.21	265.55	17.36		17.25	11.95	9.86	2.15	83.94	8.52
7	18.44	11.63	10.36	2.15	106.63	10.3		11.19	6.32	6.06	1.28	15.61	2.57
8	nan	nan	nan	nan	nan	nan		8.69	6.36	5.01	1.16	68.21	13.6
9	13.93	10.66	8.44	2.03	50.7	6.01		5.41	3.47	3.02	0.76	8.18	2.71
10	11.06	6.93	6.11	1.58	13.31	2.18		4.48	3.85	3	0.6	11.87	3.96
11	13.53	11.05	8.89	2.18	85.15	9.57		14.13	8.69	8.79	2.3	14.5	1.65
12	13.93	10.84	8.33	1.96	153.96	18.49		7.7	5.06	4.66	1.22	11.08	2.38
13	13.79	8.53	8.94	2.44	13.58	1.52		nan	nan	nan	nan	nan	nan
14	17.43	13.03	10.3	2.59	69.35	6.73		4.93	3.88	3.16	0.74	12.94	4.09
15	33.45	26.45	21.34	4.84	356.41	16.7		24.18	16.52	15.28	3.97	34.31	2.24
16	17.23	13.37	10.54	2.52	130.82	12.41		4.26	3.09	2.36	0.63	17.64	7.46
17	nan	nan	nan	nan	nan	nan		28.91	13.5	11.42	3.01	41.48	3.63
18	17.09	12.81	9.77	2.1	126.39	12.94		8.67	5.44	4.85	1.22	12.49	2.57
19	23.36	19.93	14.14	3.23	241.76	17.1		5.28	3.95	3.25	0.92	5.79	1.78
20	16.81	12.07	10.09	2.23	87.3	8.65		9.26	6.54	5.36	1.38	20.18	3.76
21	19.9	16.43	12.57	2.69	503.02	40.01		3.51	3.1	2.36	0.49	13.57	5.74
22	nan	nan	nan	nan	nan	nan		19.31	13.96	11.92	2.39	120.43	10.1
23	24.07	18.52	14.72	3.87	95.27	6.47		4.04	3.09	2.79	0.56	6.46	2.31
24	9.24	7.05	5.43	1.23	48.37	8.91		12.92	11.5	8.72	2.01	212.48	24.36
25	12.19	9.21	7.29	1.59	70.25	9.64		9.44	6.26	5.19	1.42	18.18	3.5
26	17.91	15.15	11.42	3.07	62.59	5.48		10.44	8.87	6.52	1.78	40.48	6.21
27	13.82	11.63	8.66	2.08	150.96	17.43		nan	nan	nan	nan	nan	nan
28	16.94	12.29	9.57	2.09	131.44	13.73		8.88	5.22	4.77	1.09	12.59	2.64
29	8.63	5.87	4.97	1.16	13.45	2.71		6.9	5.82	4.2	0.98	96.95	23.11
30	3	12.97	9.48	2.3	103.87	10.96		10.38	8.52	6.53	1.55	52.2	7.99
31	10.03	7.95	5.9	1.58	33.53	5.68		20.01	16.87	12.27	3.01	119.93	9.77
32	16.39	13.64	10.18	2.4	127.73	12.54		6.37	5.14	3.85	0.97	30.79	7.99
33	17.59	13.02	11.06	2.98	99.34	8.98		25.55	13.89	15.74	4.01	16.63	1.06
34	26.19	20.73	16.92	5.22	45.8	2.71		23.13	17.44	13.8	2.88	259.58	18.82
35	24.56	17.96	15.34	4.36	60.76	3.96		19.63	16.71	13.15	2.94	163.21	12.41
36	9.18	7.83	5.68	1.39	98.23	17.3		7.09	5.82	4.28	1.13	25.7	6.01
37	25.04	20.99	15.9	4.28	81.88	5.15		4.6	3.72	2.86	0.75	14.15	4.95
38	11.17	9.45	7.13	1.89	55.05	7.72		nan	nan	nan	nan	nan	nan
39	18.39	14.74	11.69	2.56	197.52	15.9		7.49	5.26	4.34	1.12	18.34	4.23
40	21.25	17.73	11.53	2.76	358.67	31.1		15.02	7.59	8.41	2.29	10	1.19
41	18.74	15.02	11.76	3.04	86.22	7.33		19.53	14.8	11.85	2.9	170.55	14.39
42	15.42	9.42	8.55	2.08	19.75	2.31		13.05	6.71	8.74	2.29	6.35	0.73
43	18.36	15.07	11.09	2.63	2.28	20.6		4.34	3.49	2.64	0.67	13.78	5.22
44	25.48	17.42	14.04	3.59	108.49	7.72		4.87	3.61	2.87	0.78	13.28	4.62
45	19.01	16.74	12.33	3.35	102.55	8.32		14.48	10.5	8.76	1.89	83.27	9.51
46	14.22	10.27	8.09	1.97	44.33	5.48		15	11.95	9.45	2.09	146.6	15.52
47	30.67	22.19	17.38	4.19	258.14	14.86		12.5	6.87	7.03	1.94	12.06	1.72
48	16.14	10.71	9.57	2.3	37.9	3.96		13.19	10.42	8.57	2.03	88.3	10.3
49	25.19	14.79	14.34	4.29	22.73	1.58		10.93	6.13	6.28	1.66	8.29	1.32
50	16.55	11.55	10.04	2.29	37.8	3.76		12.74	9.74	7.96	2.04	29.96	3.76
51	12.54	9.38	7.49	1.87	40.57	5.41		9.16	6.38	5.34	1.49	30.68	5.74
52	27.29	15.5	17.27	4.62	20.52	1.19		17.82	14.24	11.85	2.82	150.93	12.74

## Sheet: DCE_DATA_PRIMARY TUMOR
	ktrans								kep								ve
Patient Number	P10	P25	P50	P75	P90	SKEW	KURT	ENTROPY	P10	P25	P50	P75	P90	SKEW	KURT	ENTROPY	P10	P25	P50	P75	P90	SKEW	KURT	ENTROPY
1	0.432	0.576	0.776	1.024	1.28	1.09984	6.08322	4.70238	1.28	1.84	2.64	3.68	4.96	3.24297	23.3624	4.24062	0.211	0.25	0.297	0.368	0.43	0.667439	3.77354	4.11826
2	0.424	0.528	0.68	0.928	1.088	3.1663	25.4292	4.31862	1.04	1.28	1.52	1.92	2.24	11.6724	214.207	2.71298	0.3494	0.403	0.465	0.528	0.595	0.0948221	4.48159	4.29968
3	0.384	0.576	0.816	1.082	1.448	1.87959	10.1634	5.06556	0.8	1.12	1.52	2	2.8	14.9971	569.084	3.36519	0.36	0.451	0.537	0.634	0.725	-0.0542438	4.02104	4.89024
4	0.68	1.016	1.432	1.984	2.9376	1.41536	5.03513	5.93843	1.84	2.88	4.08	6	9.12	6.78186	95.8071	4.9262	0.174	0.223	0.292	0.398	0.521	1.36118	5.96629	4.79316
5	nan	nan	nan	nan	nan	nan	nan	nan	nan	nan	nan	nan	nan	nan	nan	nan	nan	nan	nan	nan	nan	nan	nan	nan
6	0.24	0.44	0.632	0.832	1.056	2.46654	21.5059	4.69658	0.56	0.88	1.12	1.44	1.92	9.25939	127.253	2.96221	nan	nan	nan	nan	nan	nan	nan	nan
7	0.168	0.208	0.296	0.536	0.7824	4.02066	22.9527	4.08139	0.8	1.04	1.28	1.76	2.32	12.035	219.715	3.13877	0.146	0.187	0.24	0.333	0.399	0.552365	4.46619	4.24966
8	nan	nan	nan	nan	nan	nan	nan	nan	nan	nan	nan	nan	nan	nan	nan	nan	nan	nan	nan	nan	nan	nan	nan	nan
9	0.352	0.568	0.784	0.992	1.2	0.503773	4.10933	4.69979	0.88	1.28	1.68	2.16	2.72	12.243	378.157	3.2969	0.375	0.421	0.475	0.529	0.596	1.0319	7.26239	4.23594
10	0.4688	0.76	1.08	1.388	1.7792	2.102	9.33292	5.21099	1.04	1.72	2.32	2.88	4.32	9.12818	137.836	3.89174	0.3046	0.3735	0.426	0.4815	0.5217	-1.2991	6.45226	4.12138
11	0.28	0.376	0.48	0.6	0.8	3.11918	18.2598	4.04908	1.28	1.6	2.08	2.64	3.84	4.63405	47.9406	3.70305	0.173	0.198	0.227	0.255	0.281	-0.538692	5.84521	3.17685
12	0.376	0.472	0.584	0.712	0.864	6.818	71.7741	4.01158	0.96	1.2	1.44	1.76	2.32	4.50546	96.7385	2.81992	0.309	0.357	0.414	0.47	0.525	1.26728	10.1995	4.18327
13	0.384	0.592	0.88	1.56	2.384	1.6666	5.95028	5.69255	0.72	1.44	2.32	3.92	6.08	4.00568	30.2468	4.48915	0.1007	0.226	0.31	0.455	0.589	0.387615	2.98058	5.05763
14	0.576	0.88	1.376	2.248	2.8736	0.957219	3.66424	6.01319	0	2.16	3.68	6.24	9.296	2.59189	15.4547	4.93561	0.0726	0.218	0.282	0.334	0.398	-0.0404438	4.19231	4.40082
15	0.496	0.608	0.72	0.848	0.992	1.42575	17.1852	4.09433	0.8	0.96	1.04	1.28	1.6	1.28603	6.70896	1.98039	0.521	0.621	0.713	0.786	0.845	-0.792471	4.82785	4.65021
16	0.496	0.632	0.812	1.088	1.44	2.28531	10.6718	4.89137	1.28	1.84	2.64	3.52	5.28	5.55604	44.0603	4.20936	0.192	0.25	0.311	0.379	0.4469	-0.0878584	3.49593	4.34864
17	0.44	0.598	0.768	1.17	1.84	1.86383	6.81039	5.08086	1.2	1.68	2.32	3.92	5.28	1.57091	6.99383	4.20327	0.227	0.275	0.32	0.362	0.421	0.969776	10.0174	4.01127
18	0.272	0.496	0.696	0.88	1.072	2.38805	16.8835	4.66485	0.72	1.12	1.36	1.76	2.4	3.93935	33.3334	3.10517	0.3423	0.417	0.491	0.559	0.631	0.810372	5.69409	4.5633
19	0.576	0.8	1.512	3.416	4.528	0.645935	1.96623	6.25341	0	0.88	2	4.4	7.36	7.40101	97.7336	4.40897	0.028	0.17	0.334	0.438	0.538	-0.0433365	2.36121	4.93364
20	0.248	0.384	0.512	0.608	0.696	1.18328	23.4164	3.82289	0.48	0.72	0.96	1.12	1.44	2.72743	15.9778	2.42304	0.354	0.487	0.595	0.711	0.858	-0.142746	3.17254	5.16991
21	0.328	0.464	0.664	0.976	1.456	3.02351	14.7268	5.08858	0.8	1.04	1.52	2.72	4.24	11.314	278.264	3.94107	0.22	0.299	0.4	0.486	0.56	-0.227494	3.49565	4.77838
22	nan	nan	nan	nan	nan	nan	nan	nan	nan	nan	nan	nan	nan	nan	nan	nan	nan	nan	nan	nan	nan	nan	nan	nan
23	0.4	0.512	0.688	1	1.688	2.89483	12.8156	5.07752	0.96	1.28	1.84	2.8	4.72	11.3933	225.124	4.06338	0.198	0.262	0.352	0.441	0.534	0.607601	4.58011	4.797
24	0.328	0.456	0.704	1.214	2.144	2.12994	8.06725	5.38493	0.8	1.28	2	3.04	4.8	13.905	329.488	4.12853	0.133	0.214	0.273	0.38575	0.495	0.893857	5.14851	4.75378
25	0.792	1.072	1.384	1.928	2.744	1.70822	6.16311	5.76243	1.28	1.84	2.56	4.08	6.8	9.13247	172.314	4.51413	0.303	0.391	0.476	0.561	0.66	0.347975	4.73344	4.89042
26	0.288	0.456	0.712	1.04	1.7816	2.23239	8.64272	5.28608	0.96	1.52	2.24	3.2	5.496	4.89796	38.8986	4.30022	0.239	0.267	0.297	0.339	0.391	-0.0107913	6.72846	3.71336
27	0.536	0.752	0.992	1.264	1.5496	2.54116	15.64	5.09352	1.04	1.44	1.92	2.56	3.52	18.5263	719.943	3.7416	0.345	0.433	0.518	0.619	0.745	0.481759	3.84506	4.94909
28	0.6	0.776	1.032	1.4	1.952	2.71587	11.0973	5.31663	1.12	1.44	1.84	2.64	3.84	13.9207	242.439	3.80569	0.344	0.433	0.527	0.618	0.691	-0.683172	4.52349	4.84443
29	0.288	0.416	0.624	0.912	1.512	2.12864	7.60063	4.94111	0.88	1.36	2	2.88	4.4	5.72122	61.152	4.08529	0.191	0.243	0.281	0.32125	0.365	-0.66633	5.11072	3.87133
30	0.184	0.304	0.496	0.714	1.024	1.80726	7.15979	4.63672	0.96	1.52	2.56	4.08	6.176	3.85237	26.3546	4.60742	0.119	0.149	0.176	0.21	0.248	0.161359	4.80184	3.44379
31	0.28	0.368	0.48	0.576	0.6792	0.7934	5.43033	3.6567	0.72	0.88	1.2	1.52	1.92	1.61813	8.30497	2.66308	0.281	0.34	0.427	0.522	0.594	0.54579	3.47727	4.64456
32	0.576	0.76	0.984	1.368	1.928	2.62132	11.7185	5.31684	0.88	1.28	2	2.96	4.24	12.0477	284.947	4.03205	0.3431	0.4205	0.521	0.64	0.7989	0.49346	3.46835	5.03848
33	0.264	0.32	0.4	0.488	0.608	7.88775	88.1844	3.48275	0.48	0.64	0.88	1.28	1.68	19.2797	558.01	2.72174	0.2849	0.348	0.4645	0.6445	0.9292	0.774861	2.64431	5.0688
34	0.152	0.256	0.512	0.848	1.224	3.07947	17.6913	4.86687	0.72	0.88	1.36	2.08	3.04	7.92621	97.5279	3.5421	0.184	0.259	0.351	0.432	0.511	0.0467767	3.22091	4.66796
35	0.448	0.584	0.76	0.936	1.104	1.50317	11.3186	4.38293	1.2	1.44	1.84	2.24	2.8	8.176	139.792	3.11085	0.3074	0.361	0.42	0.477	0.528	0.868664	8.31933	4.1489
36	0.4	0.584	0.776	1.008	1.32	2.65418	17.2549	4.8089	0.88	1.28	1.68	2.32	3.36	2.89674	17.7129	3.60828	0.365	0.409	0.458	0.522	0.5836	0.184097	4.21971	4.1491
37	0.584	0.864	1.232	1.728	2.544	1.50688	5.8776	5.78256	1.68	2.32	3.44	5.12	8.4	3.35916	20.5729	4.79531	0.234	0.278	0.34	0.416	0.508	0.611571	4.79888	4.45064
38	0.36	0.448	0.568	0.696	0.816	1.06672	7.01941	3.87365	1.04	1.28	1.52	2	2.64	2.92165	26.1023	2.96725	0.277	0.325	0.369	0.413	0.457	0.268385	4.73601	3.77882
39	0.296	0.456	0.688	0.928	1.232	3.25557	20.4618	4.93704	0.72	0.96	1.36	1.92	2.8	12.3956	278.241	3.47548	0.254	0.364	0.495	0.647	0.789	0.18063	2.64785	5.32936
40	0.32	0.52	0.712	0.92	1.16	4.21635	33.4237	4.75336	0.88	1.2	1.68	2.16	2.8	21.9009	955.68	3.35986	nan	nan	nan	nan	nan	nan	nan	nan
41	0.2	0.28	0.464	0.656	0.912	2.23891	14.9024	4.40529	1.2	1.6	2.24	3.44	5.68	3.19102	20.9658	4.27732	0.081	0.122	0.174	0.226	0.274	2.73305	21.7908	3.96527
42	0.12	0.152	0.224	0.48	0.7264	1.54717	5.32446	3.70195	0.56	0.64	0.88	1.46	2.32	1.82942	6.94546	2.70577	0.2146	0.24475	0.288	0.323	0.3704	0.904157	4.78237	3.60278
43	0.248	0.336	0.44	0.616	0.952	2.15721	11.55	4.32507	0.64	0.8	1.04	1.6	3.28	4.5888	47.5218	3.34874	0.1737	0.32	0.429	0.513	0.598	-0.187541	3.86861	4.9348
44	0.344	0.544	0.768	1.04	1.408	2.23277	11.2225	5.09248	0.96	1.6	2.4	3.44	4.792	3.02343	22.6743	4.28867	0.151	0.225	0.294	0.384	0.489	0.737651	5.18633	4.73311
45	0	0.104	0.168	0.24	0.328	2.10691	17.5318	3.08175	0	0.16	0.32	0.48	0.72	18.3897	687.316	1.8286	0	0.414	0.65	0.944	1.001	-0.527123	2.19135	4.85934
46	nan	nan	nan	nan	nan	nan	nan	nan	nan	nan	nan	nan	nan	nan	nan	nan	nan	nan	nan	nan	nan	nan	nan	nan
47	0.4	0.696	1.144	1.928	2.896	1.27387	4.32798	6.02013	1.04	1.76	2.72	4.64	7.84	4.21086	33.6867	4.76173	0.191	0.269	0.356	0.444	0.51	-0.328439	3.27313	4.65634
48	0.336	0.424	0.552	0.688	0.8	1.03949	6.91801	3.91868	0.8	0.96	1.44	1.92	2.48	0.935192	3.86095	3.08695	0.285	0.344	0.407	0.48525	0.554	1.12806	6.1751	4.41783
49	0.512	0.694	0.896	1.08	1.256	4.08718	41.2974	4.45479	1.36	1.6	2	2.64	3.28	15.0572	446.607	3.22754	0.328	0.372	0.424	0.49425	0.586	1.11826	6.10122	4.30821
50	0.64	0.976	1.368	1.816	2.392	1.40298	6.22614	5.70547	1.36	2.16	3.36	4.96	7.12	6.03822	77.6824	4.75563	0.269	0.33	0.405	0.483	0.5863	0.401547	3.79467	4.62615
51	0.288	0.472	0.68	0.856	1.008	-0.23909	2.96465	4.419	0.88	1.28	1.76	2.24	2.64	1.22405	9.75527	3.34128	0.2267	0.33	0.412	0.488	0.535	-0.427048	4.96182	4.57846
52	0.4248	0.696	1.056	1.796	2.8944	1.53154	5.10688	5.89348	1.12	1.68	2.6	3.76	5.672	2.28973	11.0555	4.41553	0.285	0.351	0.4175	0.508	0.702	0.916838	4.43311	4.80825

## Sheet: DCE_DATA_LYMPHNODE
	ktrans								kep								ve
Patient Number	P10	P25	P50	P75	P90	SKEWNESS	KURTOSIS	ENTROPY	P10	P25	P50	P75	P90	SKEWNESS	KURTOSIS	ENTROPY	P10	P25	P50	P75	P90	SKEWNESS	KURTOSIS	ENTROPY
1	0.4	0.568	0.768	1.136	1.5144	2.68042	15.4265	5.02638	1.2	1.68	2.48	3.68	5.2	2.76253	17.3619	4.26877	0.203	0.2495	0.313	0.3865	0.485	0.611807	3.83642	4.41114
2	0.256	0.328	0.448	0.608	0.864	4.55776	28.5587	1.74462	0.72	0.96	1.28	1.84	2.96	10.3247	185.236	3.37147	0.159	0.26	0.36	0.458	0.533	0.0653262	3.17826	4.8581
3	0.208	0.392	0.736	1.304	2.4368	1.86855	6.52831	5.6544	0.88	1.52	2.32	3.6	5.384	3.528	21.3712	4.42971	0.178	0.244	0.3215	0.392	0.472	1.09426	6.50927	4.51666
4	0.264	0.352	0.512	0.8	1.176	2.86054	14.4487	2.14251	0.8	1.12	1.76	3.04	4.8	7.12141	111.357	4.1876	0.128	0.193	0.284	0.39	0.498	0.72574	3.85791	4.85674
5	0.264	0.352	0.496	0.712	1.072	2.76248	14.4755	1.97331	0.64	1.04	1.52	2.32	3.8	5.35982	50.9608	3.82275	0.081	0.176	0.266	0.358	0.469	1.25814	6.46311	4.84715
6	0.112	0.184	0.344	0.632	0.976	4.40773	37.1906	4.48884	0.48	0.64	0.96	1.76	2.48	23.9307	876.253	3.13897	NaN	NaN	NaN	NaN	NaN	NaN	NaN	0
7	0.312	0.456	0.616	0.968	1.36	2.48757	15.9397	2.27076	0.8	1.2	1.92	3.68	5.28	6.47012	139.021	4.29757	0.178	0.252	0.3455	0.433	0.506	0.45512	4.16518	4.71659
8	0.5328	0.944	1.44	2.04	2.88	1.0149	4.10816	3.45513	0	3.12	4.8	7.2	11.04	2.82549	16.3789	5.02031	0.067	0.156	0.239	0.301	0.354	-0.0777882	2.89935	4.38102
9	0.264	0.328	0.448	0.672	0.9728	4.16902	39.7475	1.71977	1.04	1.2	1.6	2.48	3.568	4.75164	40.2547	3.4843	0.1888	0.242	0.294	0.34075	0.3816	0.268429	4.58383	3.98081
10	0.248	0.296	0.392	0.604	0.896	2.3271	10.2667	1.62503	0.88	1.04	1.52	2.56	3.68	2.21057	10.5378	3.63855	0.155	0.214	0.289	0.36	0.407	-0.200842	2.59191	4.25737
11	0.44	0.632	0.896	1.322	2.136	1.15557	3.87465	5.38877	0.24	2	3.28	5.22	8.384	3.11785	20.0725	4.87216	0.0872	0.175	0.226	0.27225	0.319	2.20978	16.6537	4.09861
12	0.352	0.496	0.688	0.904	1.168	3.29236	23.8877	4.69427	1.12	1.52	2	2.64	3.44	1.30028	6.44625	3.59418	0.237	0.292	0.3435	0.395	0.4535	0.389867	6.77186	4.16019
13	nan	nan	nan	nan	nan	nan	nan	nan	nan	nan	nan	nan	nan	nan	nan	nan	nan	nan	nan	nan	nan	nan	nan	nan
14	0.12	0.232	0.512	0.968	1.8	1.8978	6.96509	5.19314	0	0.8	2	4.52	10.4	2.43172	10.4025	4.57031	0.031	0.081	0.136	0.214	0.28	0.851625	5.88317	4.0868
15	nan	nan	nan	nan	nan	nan	nan	nan	nan	nan	nan	nan	nan	nan	nan	nan	nan	nan	nan	nan	nan	nan	nan	nan
16	0.368	0.456	0.64	0.928	1.5592	1.85941	6.35647	4.66577	0	1.68	2.88	4.36	6.552	3.96848	25.0137	4.34423	0.0385	0.1125	0.167	0.2455	0.3213	0.522869	3.1693	4.22858
17	0.2	0.312	0.472	0.672	0.904	4.04074	35.9961	4.42318	0.8	1.28	1.84	2.56	3.36	7.23055	97.975	3.74916	0.172	0.212	0.267	0.33	0.399	0.812711	5.70449	4.1749
18	0.224	0.508	0.92	1.3	1.8168	2.43037	10.9629	5.48424	0.8	1.36	2	2.96	4.56	9.02854	119.095	4.1772	0.206	0.303	0.411	0.562	0.726	0.556442	2.96617	5.23666
19	0.392	0.456	0.576	0.992	2.4952	1.8943	5.73987	4.85623	0	0.8	1.12	1.68	3.12	5.75576	43.5324	3.43865	0.0442	0.289	0.426	0.532	0.642	-0.378448	2.49546	5.07639
20	0.272	0.336	0.408	0.488	0.568	0.538151	3.47367	0.985977	0.56	0.64	0.8	0.96	1.2	3.27392	31.3488	1.78967	0.344	0.438	0.574	0.731	0.89	0.170274	2.43835	5.2401
21	0.608	1.038	1.704	3.034	4.76	0.736911	2.26323	6.16234	0	1.92	3.28	5.52	8.24	7.07532	75.0333	4.56083	0.047	0.175	0.269	0.38675	0.495	0.36367	2.79077	4.85539
22	0.1472	0.216	0.304	0.392	0.488	3.19299	40.9611	3.42912	0.72	0.88	1.12	1.36	1.648	9.46256	223.92	2.36891	0.173	0.217	0.279	0.354	0.426	0.672351	3.81055	4.30031
23	0.416	0.544	0.728	1.314	2.352	2.03471	7.33303	5.254	1.68	2.64	3.6	4.8	7.6	2.13121	8.41189	4.54997	0.114	0.148	0.192	0.2375	0.311	2.54271	13.8653	4.00983
24	0.304	0.416	0.584	0.808	1.072	2.81264	17.6042	4.6616	1.2	1.68	2.4	3.28	4.32	7.2483	118.589	4.10342	0.134	0.181	0.24	0.293	0.344	0.117869	3.38095	4.11466
25	0.448	0.8	1.208	1.896	3.3808	1.32612	4.15396	6.01855	0.8	1.76	2.96	4.48	7.36	4.75144	39.5058	4.67685	0.1506	0.26125	0.326	0.395	0.471	-0.473102	3.5098	4.48932
26	0.264	0.464	0.648	0.88	1.168	2.44396	19.7635	4.75519	1.04	1.36	1.76	2.32	2.96	9.2667	169.485	3.39655	0.2291	0.309	0.377	0.439	0.482	-0.416297	3.41234	4.21485
27	nan	nan	nan	nan	nan	nan	nan	nan	nan	nan	nan	nan	nan	nan	nan	nan	nan	nan	nan	nan	nan	nan	nan	nan
28	0.232	0.28	0.392	0.632	1.048	2.84503	13.2163	1.79101	0.24	0.96	1.2	1.6	2.48	6.0692	46.3232	3.13202	0.0666	0.17	0.276	0.40975	0.5354	0.408972	2.63776	4.99556
29	0.624	1.272	2.08	2.544	2.968	-0.302338	2.32223	6.00697	0	0	0	8.72	16.16	1.74246	6.20445	3.40331	0.008	0.014	0.058	0.128	0.21	1.1863	3.79725	3.55694
30	0.376	0.656	0.968	1.424	1.904	0.720626	3.3168	5.42764	0	1.84	4.56	7.76	12.56	1.87611	8.67393	5.06234	0.027	0.101	0.146	0.184	0.213	2.39349	27.3022	3.65109
31	0.32	0.416	0.528	0.68	0.832	0.867282	4.04316	3.94605	0.88	1.04	1.28	1.68	2.24	1.30592	5.51096	2.6933	0.293	0.343	0.413	0.502	0.603	0.955361	4.3936	4.59397
32	0.216	0.368	0.512	0.656	0.808	1.01939	9.69781	4.1242	0.64	0.96	1.28	1.76	2.24	1.11265	6.401	3.03907	0.237	0.323	0.398	0.492	0.6399	1.07384	4.95358	4.89988
33	0.136	0.192	0.28	0.392	0.544	7.42771	122.542	3.55193	0.4	0.64	0.88	1.28	1.68	2.14769	15.2167	2.64518	0.238	0.293	0.355	0.437	0.5516	1.43907	6.33163	4.62199
34	0.128	0.192	0.288	0.408	0.552	7.65246	78.4737	3.76406	0.48	0.56	0.8	1.04	1.36	3.21443	23.1695	2.32793	0.236	0.312	0.394	0.473	0.54	-0.00334445	4.02107	4.61917
35	0.136	0.216	0.336	0.52	0.816	2.28127	15.8131	4.21005	0.64	0.88	1.12	1.6	2.24	4.89479	93.6098	2.9363	0.186	0.242	0.304	0.37425	0.464	1.49631	7.82547	4.53518
36	0.352	0.464	0.632	0.816	1.008	3.58124	43.8057	4.33867	0.8	1.04	1.36	1.84	2.4	1.20334	5.60405	2.98616	0.354	0.41	0.474	0.544	0.604	0.0292946	4.50652	4.39457
37	0.384	0.512	0.68	0.912	1.144	4.60407	37.3835	4.53566	1.44	1.68	2	2.48	3.12	13.6677	261.123	3.1305	0.222	0.26925	0.334	0.438	0.521	0.579098	2.87102	4.43271
38	nan	nan	nan	nan	nan	nan	nan	nan	nan	nan	nan	nan	nan	nan	nan	nan	nan	nan	nan	nan	nan	nan	nan	nan
39	0.48	0.64	0.824	1.096	1.416	1.86702	10.0046	4.87183	1.28	1.6	2.08	2.64	3.52	6.87787	77.5643	3.57499	0.305	0.347	0.4	0.48675	0.567	0.963245	5.53949	4.40248
40	0.248	0.432	0.576	0.948	2.456	2.43787	7.89884	4.97582	0.44	1.04	1.52	2.48	3.88	8.38761	79.0729	3.99405	NaN	NaN	NaN	NaN	NaN	NaN	NaN	0
41	0.296	0.4	0.552	0.776	1.056	2.29658	10.7126	2.01162	0.96	1.44	2.24	3.52	5.44	4.47783	42.244	4.34926	0.08	0.154	0.223	0.297	0.365	0.300107	3.44628	4.42576
42	0.096	0.176	0.44	0.76	0.9952	0.90072	4.0134	4.54324	0.64	1.12	1.76	2.24	2.72	4.21424	49.3351	3.35921	0.085	0.1385	0.234	0.339	0.4208	0.537745	3.93786	4.56813
43	nan	nan	nan	nan	nan	nan	nan	nan	nan	nan	nan	nan	nan	nan	nan	nan	nan	nan	nan	nan	nan	nan	nan	nan
44	0.256	0.448	0.784	1.288	1.944	1.96375	7.62215	5.55784	0.96	1.52	2.32	3.36	4.8	12	237.737	4.18915	0.123	0.193	0.263	0.363	0.489	1.14116	5.53518	4.79845
45	0.16	0.208	0.272	0.352	0.448	2.86161	24.9447	3.26878	0.32	0.4	0.48	0.64	0.72	1.60203	12.1541	1.25963	0.433	0.537	0.66	0.8155	0.962	-0.140412	2.57393	5.12341
46	nan	nan	nan	nan	nan	nan	nan	nan	nan	nan	nan	nan	nan	nan	nan	nan	nan	nan	nan	nan	nan	nan	nan	nan
47	0.32	0.544	0.996	1.54	2.2632	1.44378	5.47459	3.12918	0	1.68	4	7.52	13.52	2.14449	10.5824	5.03267	0.0401	0.102	0.174	0.2395	0.3199	2.50145	13.2273	4.40796
48	0.216	0.352	0.584	0.864	1.16	0.797207	3.36551	4.78353	0.56	0.88	1.28	1.76	2.4	2.81412	25.4569	3.17756	0.295	0.383	0.505	0.621	0.724	0.269892	2.86715	5.05049
49	nan	nan	nan	nan	nan	nan	nan	nan	nan	nan	nan	nan	nan	nan	nan	nan	nan	nan	nan	nan	nan	nan	nan	nan
50	0.312	0.464	0.752	1.088	1.456	2.0554	11.8574	5.08194	0.8	0.96	1.44	2.08	2.64	4.91234	59.936	3.17388	0.305	0.426	0.5635	0.688	0.8223	0.0684981	2.65886	5.24114
51	0.288	0.392	0.576	0.792	1.04	1.09214	4.83267	4.53445	0.72	0.96	1.36	1.92	2.88	3.41143	22.089	3.4392	0.262	0.349	0.446	0.527	0.607	0.367186	4.55675	4.83465
52	0.408	0.576	0.888	1.232	1.656	2.99048	13.1656	5.24906	0.88	1.2	1.76	2.48	3.36	13.1548	286.249	3.70002	0.336	0.428	0.516	0.606	0.695	0.0909707	3.3708	4.82323
